# Supplementary material for: A solar panel-origin microalga, Coelastrella thermophila D14, with high potential for wastewater biotechnology
Source: Appl Microbiol Biotechnol. 2025 Nov 24;109(1):246. doi: 10.1007/s00253-025-13618-8 (PMC12647267; doi:10.1007/s00253-025-13618-8)
Supplement: Supplementary file 3 — (XLSX 21.0 KB) [file 253_2025_13618_MOESM3_ESM.xlsx]

## Sheet: Nitrogen
	Nitrate/nitrite transporters
g975	protein NRT1/ PTR FAMILY 6.4	P:GO:0010167; P:GO:0055085; P:GO:0071705; F:GO:0015112; C:GO:0016020	P:response to nitrate; P:transmembrane transport; P:nitrogen compound transport; F:nitrate transmembrane transporter activity; C:membrane
g1184	Formate/nitrite transporter	P:GO:0015707; P:GO:0055085; F:GO:0015513; C:GO:0005886	P:nitrite transport; P:transmembrane transport; F:high-affinity secondary active nitrite transmembrane transporter activity; C:plasma membrane
g2230	high affinity nitrate transporter 2.4-like	P:GO:0015706; P:GO:0042128; P:GO:0048527; P:GO:0055085; F:GO:0015112; F:GO:0022857; C:GO:0016020	P:nitrate transmembrane transport; P:nitrate assimilation; P:lateral root development; P:transmembrane transport; F:nitrate transmembrane transporter activity; F:transmembrane transporter activity; C:membrane
g3801	high affinity nitrate transporter 2.4-like	P:GO:0015706; F:GO:0015112; C:GO:0016020	P:nitrate transmembrane transport; F:nitrate transmembrane transporter activity; C:membrane
g1872	hypothetical protein MNEG_1817	P:GO:0010167; P:GO:0015706; C:GO:0016020	P:response to nitrate; P:nitrate transmembrane transport; C:membrane
	Nitrogen Metabolism
g522	serine decarboxylase	P:GO:0019752; P:GO:1901564; F:GO:0004398; F:GO:0030170	P:carboxylic acid metabolic process; P:organonitrogen compound metabolic process; F:histidine decarboxylase activity; F:pyridoxal phosphate binding
g1659	N-carbamoylputrescine amidase	P:GO:0006807; F:GO:0016810	P:nitrogen compound metabolic process; F:hydrolase activity, acting on carbon-nitrogen (but not peptide) bonds	degradacion compuestos nitrogenados: cataliza la hidrólisis de N-carbamoilputrescina en carbamoilputrescina y amonio.
g2757	acylamide amidohydrolase	P:GO:0006807; F:GO:0016810	P:nitrogen compound metabolic process; F:hydrolase activity, acting on carbon-nitrogen (but not peptide) bonds	hidrólisis de acrilamida en ácido acrílico y amonio
g1161	hydroxylamine reductase	P:GO:0006807; P:GO:0042542; P:GO:0098869; F:GO:0004601; F:GO:0046872; F:GO:0050418; F:GO:0051536; C:GO:0005737	P:nitrogen compound metabolic process; P:response to hydrogen peroxide; P:cellular oxidant detoxification; F:peroxidase activity; F:metal ion binding; F:hydroxylamine reductase activity; F:iron-sulfur cluster binding; C:cytoplasm	hidroxilamina->amonio
g1883	hydroxylamine reductase	P:GO:0006807; P:GO:0042542; P:GO:0098869; F:GO:0004601; F:GO:0046872; F:GO:0050418; F:GO:0051536; C:GO:0005737	P:nitrogen compound metabolic process; P:response to hydrogen peroxide; P:cellular oxidant detoxification; F:peroxidase activity; F:metal ion binding; F:hydroxylamine reductase activity; F:iron-sulfur cluster binding; C:cytoplasm
g2323	hydroxylamine reductase	P:GO:0006807; P:GO:0042542; P:GO:0098869; F:GO:0004601; F:GO:0046872; F:GO:0050418; F:GO:0051536; C:GO:0005737	P:nitrogen compound metabolic process; P:response to hydrogen peroxide; P:cellular oxidant detoxification; F:peroxidase activity; F:metal ion binding; F:hydroxylamine reductase activity; F:iron-sulfur cluster binding; C:cytoplasm
g2847	hydroxylamine reductase	P:GO:0006807; P:GO:0042542; F:GO:0004601; F:GO:0050418	P:nitrogen compound metabolic process; P:response to hydrogen peroxide; F:peroxidase activity; F:hydroxylamine reductase activity
g3190	hydroxylamine reductase	F:GO:0016661; F:GO:0046872; F:GO:0051536; C:GO:0005737	F:oxidoreductase activity, acting on other nitrogenous compounds as donors; F:metal ion binding; F:iron-sulfur cluster binding; C:cytoplasm
g3199	hydroxylamine reductase	F:GO:0016661; F:GO:0046872; F:GO:0051536; C:GO:0005737	F:oxidoreductase activity, acting on other nitrogenous compounds as donors; F:metal ion binding; F:iron-sulfur cluster binding; C:cytoplasm
	Nitrogen assimilation
g471	cytochrome b5-like	F:GO:0009703; F:GO:0020037; F:GO:0046872; C:GO:0016020; C:GO:0043231	F:nitrate reductase (NADH) activity; F:heme binding; F:metal ion binding; C:membrane; C:intracellular membrane-bounded organelle
g1190	formate C-acetyltransferase	P:GO:0005975; P:GO:0006725; P:GO:0034641; P:GO:0046483; P:GO:1901360; F:GO:0008757; F:GO:0008861; C:GO:0005829	P:carbohydrate metabolic process; P:cellular aromatic compound metabolic process; P:cellular nitrogen compound metabolic process; P:heterocycle metabolic process; P:organic cyclic compound metabolic process; F:S-adenosylmethionine-dependent methyltransferase activity; F:formate C-acetyltransferase activity; C:cytosol
g2448	3-isopropylmalate dehydratase large subunit, chloroplastic-like isoform X2	P:GO:0046394; P:GO:1901566; F:GO:0016836; F:GO:0051536	P:carboxylic acid biosynthetic process; P:organonitrogen compound biosynthetic process; F:hydro-lyase activity; F:iron-sulfur cluster binding
g2827	3-isopropylmalate dehydratase small subunit 3-like	P:GO:0006807; P:GO:0043436; F:GO:0003861; F:GO:0047508	P:nitrogen compound metabolic process; P:oxoacid metabolic process; F:3-isopropylmalate dehydratase activity; F:(R)-2-methylmalate dehydratase activity
	Redox metabolism
g2015	ran-binding protein 1 homolog c-like	P:GO:0033036; P:GO:0046907; P:GO:0071702; P:GO:0071705; F:GO:0005096; C:GO:0005643; C:GO:0005737	P:nitrogen compound metabolic process; P:response to hydrogen peroxide; P:cellular oxidant detoxification; F:peroxidase activity; F:metal ion binding; F:hydroxylamine reductase activity; F:iron-sulfur cluster binding; C:cytoplasm
g2253	catalase isozyme 1 isoform X2	P:GO:0006995; P:GO:0009416; P:GO:0009737; P:GO:0009970; P:GO:0016036; P:GO:0042542; P:GO:0042744; F:GO:0004096; F:GO:0005515; F:GO:0020037; C:GO:0005777	P:cellular response to nitrogen starvation; P:response to light stimulus; P:response to abscisic acid; P:cellular response to sulfate starvation; P:cellular response to phosphate starvation; P:response to hydrogen peroxide; P:hydrogen peroxide catabolic process; F:catalase activity; F:protein binding; F:heme binding; C:peroxisome
g3617	hydrogenase assembly factor	P:GO:0018130; P:GO:0044271; P:GO:1901362; P:GO:1901566	P:heterocycle biosynthetic process; P:cellular nitrogen compound biosynthetic process; P:organic cyclic compound biosynthetic process; P:organonitrogen compound biosynthetic process
	Ammonium assimilation
g235	ferredoxin-dependent glutamate synthase, chloroplastic	P:GO:0006537; P:GO:0019676; F:GO:0016040; F:GO:0046872; F:GO:0051538	P:glutamate biosynthetic process; P:ammonia assimilation cycle; F:glutamate synthase (NADH) activity; F:metal ion binding; F:3 iron, 4 sulfur cluster binding
g2496	glutamate synthase 1 [NADH], chloroplastic-like	P:GO:0006537; P:GO:0019676; F:GO:0000166; F:GO:0016040; F:GO:0043168; F:GO:0046872; F:GO:0051536	P:glutamate biosynthetic process; P:ammonia assimilation cycle; F:nucleotide binding; F:glutamate synthase (NADH) activity; F:anion binding; F:metal ion binding; F:iron-sulfur cluster binding
g2532	glutamate synthase [NADH], amyloplastic-like isoform X2	P:GO:0019676; P:GO:0097054; F:GO:0005506; F:GO:0010181; F:GO:0016040; F:GO:0050660; F:GO:0051538	P:ammonia assimilation cycle; P:L-glutamate biosynthetic process; F:iron ion binding; F:FMN binding; F:glutamate synthase (NADH) activity; F:flavin adenine dinucleotide binding; F:3 iron, 4 sulfur cluster binding
g1398	putative glutamate dehydrogenase	P:GO:0006537; F:GO:0004354; C:GO:0005829	P:glutamate biosynthetic process; F:glutamate dehydrogenase (NADP+) activity; C:cytosol
g1831	NADP-specific glutamate dehydrogenase	P:GO:0006537; F:GO:0000166; F:GO:0004354; C:GO:0005829	P:glutamate biosynthetic process; F:nucleotide binding; F:glutamate dehydrogenase (NADP+) activity; C:cytosol
g1947	glutamine synthetase	P:GO:0006542; F:GO:0004356; F:GO:0005524; C:GO:0005737	P:glutamine biosynthetic process; F:glutamine synthetase activity; F:ATP binding; C:cytoplasm
g2848	glutamine synthetase	P:GO:0006542; F:GO:0004356; F:GO:0005524; C:GO:0005737	P:glutamine biosynthetic process; F:glutamine synthetase activity; F:ATP binding; C:cytoplasm
g1708	glutamine synthetase	P:GO:0006542; F:GO:0004356; F:GO:0005524; C:GO:0005737	P:glutamine biosynthetic process; F:glutamine synthetase activity; F:ATP binding; C:cytoplasm
	Ammonium transport
g398	Rh-like protein/ammonium transporter	P:GO:0072488; P:GO:0097272; F:GO:0008519; C:GO:0016020	P:ammonium transmembrane transport; P:ammonium homeostasis; F:ammonium transmembrane transporter activity; C:membrane
g2481	Ammonium transporter 1 member 3	P:GO:0072488; P:GO:0097272; F:GO:0008519; C:GO:0005886	P:ammonium transmembrane transport; P:ammonium homeostasis; F:ammonium transmembrane transporter activity; C:plasma membrane
g2705	Ammonium transporter 1 member 3	P:GO:0072488; P:GO:0097272; F:GO:0008519; C:GO:0005886	P:ammonium transmembrane transport; P:ammonium homeostasis; F:ammonium transmembrane transporter activity; C:plasma membrane
g2871	ammonium transporter	P:GO:0072488; F:GO:0008519; C:GO:0016020	P:ammonium transmembrane transport; F:ammonium transmembrane transporter activity; C:membrane
g3093	Ammonium transporter nrgA	P:GO:0072488; F:GO:0008519; C:GO:0005886	P:ammonium transmembrane transport; F:ammonium transmembrane transporter activity; C:plasma membrane
	Urea cycle
g2940	carbamoyl-phosphate synthase large chain, chloroplastic	P:GO:0006541; P:GO:0044205; F:GO:0004088; F:GO:0005524; F:GO:0046872; C:GO:0005737	P:glutamine metabolic process; P:'de novo' UMP biosynthetic process; F:carbamoyl-phosphate synthase (glutamine-hydrolyzing) activity; F:ATP binding; F:metal ion binding; C:cytoplasm
g3158	carbamoyl-phosphate synthase large chain, chloroplastic	P:GO:0044205; F:GO:0004088; F:GO:0005524; F:GO:0046872; C:GO:0016020	P:'de novo' UMP biosynthetic process; F:carbamoyl-phosphate synthase (glutamine-hydrolyzing) activity; F:ATP binding; F:metal ion binding; C:membrane
g2956	UreA carboxylase	F:GO:0003755; F:GO:0004847; F:GO:0005524; F:GO:0016787; F:GO:0046872	F:peptidyl-prolyl cis-trans isomerase activity; F:urea carboxylase activity; F:ATP binding; F:hydrolase activity; F:metal ion binding
g1402	argininosuccinate synthase	P:GO:0000050; P:GO:0000053; P:GO:0006526; F:GO:0004055; F:GO:0005524; C:GO:0005737	P:urea cycle; P:argininosuccinate metabolic process; P:arginine biosynthetic process; F:argininosuccinate synthase activity; F:ATP binding; C:cytoplasm
g2603	ornithine decarboxylase	P:GO:0033387; F:GO:0004586; C:GO:0005737	P:putrescine biosynthetic process from ornithine; F:ornithine decarboxylase activity; C:cytoplasm
g2817	ornithine decarboxylase	P:GO:0033387; F:GO:0004586; C:GO:0005737	P:putrescine biosynthetic process from ornithine; F:ornithine decarboxylase activity; C:cytoplasm
g1639	ornithine decarboxylase	P:GO:0033387; F:GO:0004586; C:GO:0005737	P:putrescine biosynthetic process from ornithine; F:ornithine decarboxylase activity; C:cytoplasm
	Urea transporters
g992	urea-proton symporter DUR3-like	P:GO:0071918; F:GO:0015204; C:GO:0005886	P:urea transmembrane transport; F:urea transmembrane transporter activity; C:plasma membrane
g1082	putative urea active transporter 1	P:GO:0071918; F:GO:0015204; C:GO:0005886	P:urea transmembrane transport; F:urea transmembrane transporter activity; C:plasma membrane
g2350	urea-proton symporter DUR3-like	P:GO:0071918; F:GO:0015204; C:GO:0005886	P:urea transmembrane transport; F:urea transmembrane transporter activity; C:plasma membrane
g3669	urea-proton symporter DUR3	P:GO:0071918; F:GO:0015204; C:GO:0005886	P:urea transmembrane transport; F:urea transmembrane transporter activity; C:plasma membrane
	Pyrimidine degradation
g3370	beta-ureidopropionase	P:GO:0033396; F:GO:0003837	P:beta-alanine biosynthetic process via 3-ureidopropionate; F:beta-ureidopropionase activity
	Purin metabolism
g118	adenosine kinase 2	P:GO:0006144; P:GO:0006166; P:GO:0016310; P:GO:0044209; F:GO:0004001; F:GO:0005524; C:GO:0005634; C:GO:0005829	P:purine nucleobase metabolic process; P:purine ribonucleoside salvage; P:phosphorylation; P:AMP salvage; F:adenosine kinase activity; F:ATP binding; C:nucleus; C:cytosol
g526	Hypoxanthine-guanine phosphoribosyltransferase	P:GO:0006144; P:GO:0009168; P:GO:0106380; F:GO:0004422; F:GO:0046872; F:GO:0052657; C:GO:0005737	P:purine nucleobase metabolic process; P:purine ribonucleoside monophosphate biosynthetic process; P:purine ribonucleotide salvage; F:hypoxanthine phosphoribosyltransferase activity; F:metal ion binding; F:guanine phosphoribosyltransferase activity; C:cytoplasm
g1746	putative MFS transporter, AGZA family, xanthine/uracil permease	P:GO:0015853; P:GO:0015854; P:GO:1904823; F:GO:0005345; C:GO:0005886	P:adenine transport; P:guanine transport; P:purine nucleobase transmembrane transport; F:purine nucleobase transmembrane transporter activity; C:plasma membrane
g2801	predicted protein	P:GO:0006189; P:GO:0009113; F:GO:0004044; C:GO:0005737	P:'de novo' IMP biosynthetic process; P:purine nucleobase biosynthetic process; F:amidophosphoribosyltransferase activity; C:cytoplasm
g3757	bifunctional purine biosynthesis protein PurH-like	P:GO:0006189; F:GO:0003937; F:GO:0004643; C:GO:0005829	P:'de novo' IMP biosynthetic process; F:IMP cyclohydrolase activity; F:phosphoribosylaminoimidazolecarboxamide formyltransferase activity; C:cytosol

## Sheet: Glucose
	Glucose related genes
g1894	hexokinase-2, chloroplastic-like	P:GO:0001678; P:GO:0006006; P:GO:0006096; P:GO:0046835; P:GO:0051156; F:GO:0004340; F:GO:0005524; F:GO:0005536; F:GO:0008865; C:GO:0005739; C:GO:0005829	P:intracellular glucose homeostasis; P:glucose metabolic process; P:glycolytic process; P:carbohydrate phosphorylation; P:glucose 6-phosphate metabolic process; F:glucokinase activity; F:ATP binding; F:glucose binding; F:fructokinase activity; C:mitochondrion; C:cytosol
g1487	UDP-glucose 6-dehydrogenase 4	P:GO:0000271; P:GO:0006024; P:GO:0006065; F:GO:0003979; F:GO:0051287; C:GO:0005634	P:polysaccharide biosynthetic process; P:glycosaminoglycan biosynthetic process; P:UDP-glucuronate biosynthetic process; F:UDP-glucose 6-dehydrogenase activity; F:NAD binding; C:nucleus
g1784	GDP-L-galactose phosphorylase 1-like	P:GO:0006006; F:GO:0000166; F:GO:0016787; F:GO:0080048; C:GO:0005737	P:glucose metabolic process; F:nucleotide binding; F:hydrolase activity; F:GDP-D-glucose phosphorylase activity; C:cytoplasm
g3785	GDP-mannose 3,5-epimerase 2	F:GO:0047918; F:GO:0051287	F:GDP-mannose 3,5-epimerase activity; F:NAD binding
g1501	glucose-6-phosphate 1-dehydrogenase, cytoplasmic isoform	P:GO:0006006; P:GO:0009051; F:GO:0004345; F:GO:0050661; C:GO:0005829	P:glucose metabolic process; P:pentose-phosphate shunt, oxidative branch; F:glucose-6-phosphate dehydrogenase activity; F:NADP binding; C:cytosol
g1502	glucose-6-phosphate 1-dehydrogenase, cytoplasmic-like isoform X1	P:GO:0006006; P:GO:0009051; F:GO:0004345; F:GO:0050661; C:GO:0005829	P:glucose metabolic process; P:pentose-phosphate shunt, oxidative branch; F:glucose-6-phosphate dehydrogenase activity; F:NADP binding; C:cytosol
	Gycogen
g3106	UTP--glucose-1-phosphate uridylyltransferase 3, chloroplastic isoform X2	F:GO:0016740	F:transferase activity
g2780	trifunctional UDP-glucose 4,6-dehydratase/UDP-4-keto-6-deoxy-D-glucose 3,5-epimerase/UDP-4-keto-L-rhamnose-reductase RHM1 isoform X1	P:GO:0010253; P:GO:0019305; F:GO:0008460; F:GO:0008830; F:GO:0008831	P:UDP-rhamnose biosynthetic process; P:dTDP-rhamnose biosynthetic process; F:dTDP-glucose 4,6-dehydratase activity; F:dTDP-4-dehydrorhamnose 3,5-epimerase activity; F:dTDP-4-dehydrorhamnose reductase activity
g11	hypothetical protein CHLNCDRAFT_57594	P:GO:0005977; P:GO:0006011; F:GO:0003983; C:GO:0005737	P:glycogen metabolic process; P:UDP-glucose metabolic process; F:UTP:glucose-1-phosphate uridylyltransferase activity; C:cytoplasm
g1113	glucose-1-phosphate adenylyltransferase large subunit 1	P:GO:0005978; F:GO:0008878	P:glycogen biosynthetic process; F:glucose-1-phosphate adenylyltransferase activity
g698	glycosyltransferase family 5 protein	P:GO:0019252; F:GO:0004373; C:GO:0009501; C:GO:0009507	P:starch biosynthetic process; F:glycogen (starch) synthase activity; C:amyloplast; C:chloroplast
g1106	sedoheptulose-1,7-bisphosphatase, chloroplastic-like	P:GO:0005986; P:GO:0006000; P:GO:0006002; P:GO:0006094; P:GO:0019252; P:GO:0030388; F:GO:0042132; F:GO:0046872; F:GO:0050278; C:GO:0005737	P:sucrose biosynthetic process; P:fructose metabolic process; P:fructose 6-phosphate metabolic process; P:gluconeogenesis; P:starch biosynthetic process; P:fructose 1,6-bisphosphate metabolic process; F:fructose 1,6-bisphosphate 1-phosphatase activity; F:metal ion binding; F:sedoheptulose-bisphosphatase activity; C:cytoplasm
g1456	granule-bound starch synthase 2, chloroplastic/amyloplastic	P:GO:0019252; F:GO:0004373; F:GO:0016740; F:GO:0016757; C:GO:0009501; C:GO:0009507; C:GO:0016020	P:starch biosynthetic process; F:glycogen (starch) synthase activity; F:transferase activity; F:glycosyltransferase activity; C:amyloplast; C:chloroplast; C:membrane
g1483	starch synthase	P:GO:0019252; F:GO:0004373; F:GO:0009011; F:GO:0033201; C:GO:0009501; C:GO:0009507	P:starch biosynthetic process; F:glycogen (starch) synthase activity; F:starch synthase activity; F:alpha-1,4-glucan synthase activity; C:amyloplast; C:chloroplast
g2608	glucose-1-phosphate adenylyltransferase small subunit 1, chloroplastic/amyloplastic isoform X1	P:GO:0005978; P:GO:0019252; F:GO:0005524; F:GO:0008878; C:GO:0009507	P:glycogen biosynthetic process; P:starch biosynthetic process; F:ATP binding; F:glucose-1-phosphate adenylyltransferase activity; C:chloroplast
g3175	starch synthase 3, chloroplastic/amyloplastic-like	P:GO:0019252; F:GO:0004373; F:GO:2001070	P:starch biosynthetic process; F:glycogen (starch) synthase activity; F:starch binding
	Transporters
g1392	UDP-galactose/UDP-glucose transporter 5B-like	P:GO:0055085; F:GO:0046964; C:GO:0016020	P:transmembrane transport; F:3'-phosphoadenosine 5'-phosphosulfate transmembrane transporter activity; C:membrane
g364	sugar transport protein 8-like	P:GO:0015749; F:GO:0015145; F:GO:0015293; C:GO:0016020	P:monosaccharide transmembrane transport; F:monosaccharide transmembrane transporter activity; F:symporter activity; C:membrane
g737	sugar transport protein 10-like	P:GO:0055085; F:GO:0015144; C:GO:0016020	P:transmembrane transport; F:carbohydrate transmembrane transporter activity; C:membrane
g847	sugar transport protein 13-like	P:GO:0015749; F:GO:0015145; F:GO:0015293; C:GO:0016020	P:monosaccharide transmembrane transport; F:monosaccharide transmembrane transporter activity; F:symporter activity; C:membrane
g3051	sugar transport protein 10-like	P:GO:0015749; F:GO:0015145; F:GO:0015293; C:GO:0016020	P:monosaccharide transmembrane transport; F:monosaccharide transmembrane transporter activity; F:symporter activity; C:membrane
g3091	sugar transport protein 10-like	P:GO:0008645; P:GO:0050896; F:GO:0009679; C:GO:0016020	P:hexose transmembrane transport; P:response to stimulus; F:hexose:proton symporter activity; C:membrane
g3466	sugar transport protein 8 isoform X2	P:GO:0008643; P:GO:0015749; P:GO:0055085; F:GO:0015144; F:GO:0015145; F:GO:0015293; F:GO:0022857; C:GO:0016020	P:carbohydrate transport; P:monosaccharide transmembrane transport; P:transmembrane transport; F:carbohydrate transmembrane transporter activity; F:monosaccharide transmembrane transporter activity; F:symporter activity; F:transmembrane transporter activity; C:membrane
g3648	Sugar transport protein 10	P:GO:0008643; P:GO:0055085; F:GO:0015144; C:GO:0016020	P:carbohydrate transport; P:transmembrane transport; F:carbohydrate transmembrane transporter activity; C:membrane
	Glycolysis
g625	2,3-bisphosphoglycerate-independent phosphoglycerate mutase	P:GO:0006007; P:GO:0006096; F:GO:0030145; F:GO:0046537; C:GO:0005737	P:glucose catabolic process; P:glycolytic process; F:manganese ion binding; F:2,3-bisphosphoglycerate-independent phosphoglycerate mutase activity; C:cytoplasm
g51	phosphoglucomutase, chloroplastic	P:GO:0006006; F:GO:0000287; F:GO:0004614; C:GO:0005829
g709	glucose-6-phosphate isomerase, cytosolic	P:GO:0006094; P:GO:0006096; P:GO:0051156; F:GO:0004347; F:GO:0048029; F:GO:0097367; C:GO:0005829	P:gluconeogenesis; P:glycolytic process; P:glucose 6-phosphate metabolic process; F:glucose-6-phosphate isomerase activity; F:monosaccharide binding; F:carbohydrate derivative binding; C:cytosol
g1779	glucose-6-phosphate isomerase	P:GO:0006094; P:GO:0006096; P:GO:0051156; F:GO:0004347; F:GO:0048029; F:GO:0097367; C:GO:0005829	P:gluconeogenesis; P:glycolytic process; P:glucose 6-phosphate metabolic process; F:glucose-6-phosphate isomerase activity; F:monosaccharide binding; F:carbohydrate derivative binding; C:cytosol
g1467	Glyceraldehyde-3-phosphate dehydrogenase A, chloroplastic	P:GO:0006006; P:GO:0019253; F:GO:0004365; F:GO:0019900; F:GO:0042802; F:GO:0047100; F:GO:0050661; F:GO:0051287; C:GO:0009507; C:GO:0099080	P:glucose metabolic process; P:reductive pentose-phosphate cycle; F:glyceraldehyde-3-phosphate dehydrogenase (NAD+) (phosphorylating) activity; F:kinase binding; F:identical protein binding; F:glyceraldehyde-3-phosphate dehydrogenase (NADP+) (phosphorylating) activity; F:NADP binding; F:NAD binding; C:chloroplast; C:supramolecular complex
g2407	glyceraldehyde-3-phosphate dehydrogenase	P:GO:0006006; F:GO:0004365; F:GO:0050661; F:GO:0051287	P:glucose metabolic process; F:glyceraldehyde-3-phosphate dehydrogenase (NAD+) (phosphorylating) activity; F:NADP binding; F:NAD binding
	Krebs cycle
g3126	pyruvate dehydrogenase E1 component subunit alpha-3, chloroplastic-like	P:GO:0006086; P:GO:0006096; F:GO:0004739; C:GO:0043231	P:acetyl-CoA biosynthetic process from pyruvate; P:glycolytic process; F:pyruvate dehydrogenase (acetyl-transferring) activity; C:intracellular membrane-bounded organelle
g2204	pyruvate dehydrogenase (acetyl-transferring) kinase, mitochondrial-like isoform X1	P:GO:0006468; P:GO:0010906; F:GO:0004740; F:GO:0005524; C:GO:0005759	P:protein phosphorylation; P:regulation of glucose metabolic process; F:pyruvate dehydrogenase (acetyl-transferring) kinase activity; F:ATP binding; C:mitochondrial matrix
	Glucosidases
g1019	beta-glucosidase 18-like	P:GO:0005975; F:GO:0008422; F:GO:0102483	P:carbohydrate metabolic process; F:beta-glucosidase activity; F:scopolin beta-glucosidase activity
g1372	beta-glucosidase 32-like	P:GO:0005975; F:GO:0008422	P:carbohydrate metabolic process; F:beta-glucosidase activity
g1651	beta-glucosidase 42	P:GO:0005975; P:GO:0009651; P:GO:0019762; F:GO:0008422	P:carbohydrate metabolic process; P:response to salt stress; P:glucosinolate catabolic process; F:beta-glucosidase activity
g1698	beta-glucosidase 12 isoform X1	P:GO:0005975; F:GO:0008422; F:GO:0102483	P:carbohydrate metabolic process; F:beta-glucosidase activity; F:scopolin beta-glucosidase activity
g2147	probable glucan 1,3-alpha-glucosidase	P:GO:0005975; P:GO:0006491; F:GO:0030246; F:GO:0090599	P:carbohydrate metabolic process; P:N-glycan processing; F:carbohydrate binding; F:alpha-glucosidase activity
g3028	vicianin hydrolase-like	P:GO:0005975; P:GO:0009651; P:GO:0019762; F:GO:0008422	P:carbohydrate metabolic process; P:response to salt stress; P:glucosinolate catabolic process; F:beta-glucosidase activity
g49	Rab11/RabA-family small GTPase	P:GO:0005975; F:GO:0003924; F:GO:0004767; F:GO:0005525; F:GO:0008422; C:GO:0016020	P:carbohydrate metabolic process; F:GTPase activity; F:sphingomyelin phosphodiesterase activity; F:GTP binding; F:beta-glucosidase activity; C:membrane
g503	chloroplast stem-loop binding protein of 41 kDa b, chloroplastic	P:GO:0006364; P:GO:0033499; F:GO:0003723; F:GO:0003978; C:GO:0005829	P:rRNA processing; P:galactose catabolic process via UDP-galactose; F:RNA binding; F:UDP-glucose 4-epimerase activity; C:cytosol

## Sheet: Fructose
g149	fructose-1,6-bisphosphatase, chloroplastic	P:GO:0005986; P:GO:0006000; P:GO:0006002; P:GO:0006094; P:GO:0009409; P:GO:0009773; P:GO:0030388; F:GO:0042132; F:GO:0046872; C:GO:0005829; C:GO:0010319	P:sucrose biosynthetic process; P:fructose metabolic process; P:fructose 6-phosphate metabolic process; P:gluconeogenesis; P:response to cold; P:photosynthetic electron transport in photosystem I; P:fructose 1,6-bisphosphate metabolic process; F:fructose 1,6-bisphosphate 1-phosphatase activity; F:metal ion binding; C:cytosol; C:stromule	CICLO DE CALVIN Y GLUCONEOGENESIS
g380	glucosamine--fructose-6-phosphateaminotransferase (isomerizing)	P:GO:0005975; P:GO:0006002; P:GO:0006048; P:GO:0006487; P:GO:0006541; P:GO:0010208; P:GO:0034976; P:GO:0072720; F:GO:0004360; F:GO:0097367	P:carbohydrate metabolic process; P:fructose 6-phosphate metabolic process; P:UDP-N-acetylglucosamine biosynthetic process; P:protein N-linked glycosylation; P:glutamine metabolic process; P:pollen wall assembly; P:response to endoplasmic reticulum stress; P:response to dithiothreitol; F:glutamine-fructose-6-phosphate transaminase (isomerizing) activity; F:carbohydrate derivative binding	convertir glucosamina-6-fosfato (GlcN6P) en fructosamina-6-fosfato (Fru-6P), facilitando la síntesis de UDP-N-acetilglucosamina
g1106	sedoheptulose-1,7-bisphosphatase, chloroplastic-like	P:GO:0005986; P:GO:0006000; P:GO:0006002; P:GO:0006094; P:GO:0019252; P:GO:0030388; F:GO:0042132; F:GO:0046872; F:GO:0050278; C:GO:0005737	P:sucrose biosynthetic process; P:fructose metabolic process; P:fructose 6-phosphate metabolic process; P:gluconeogenesis; P:starch biosynthetic process; P:fructose 1,6-bisphosphate metabolic process; F:fructose 1,6-bisphosphate 1-phosphatase activity; F:metal ion binding; F:sedoheptulose-bisphosphatase activity; C:cytoplasm	CICLO DE CALVIN
g1138	predicted protein	P:GO:0006002; P:GO:0006047; P:GO:0006487; F:GO:0004360; F:GO:0097367	P:fructose 6-phosphate metabolic process; P:UDP-N-acetylglucosamine metabolic process; P:protein N-linked glycosylation; F:glutamine-fructose-6-phosphate transaminase (isomerizing) activity; F:carbohydrate derivative binding
g1361	fructose-bisphosphate aldolase 3, chloroplastic	P:GO:0006096; P:GO:0030388; F:GO:0004332; C:GO:0005829; C:GO:0009507	P:glycolytic process; P:fructose 1,6-bisphosphate metabolic process; F:fructose-bisphosphate aldolase activity; C:cytosol; C:chloroplast
g3239	fructose-bisphosphate aldolase 1, cytoplasmic-like	P:GO:0006096; P:GO:0030388; F:GO:0004332; C:GO:0005829	P:glycolytic process; P:fructose 1,6-bisphosphate metabolic process; F:fructose-bisphosphate aldolase activity; C:cytosol; C:chloroplast
g149	fructose-1,6-bisphosphatase, chloroplastic	P:GO:0005986; P:GO:0006000; P:GO:0006002; P:GO:0006094; P:GO:0009409; P:GO:0009773; P:GO:0030388; F:GO:0042132; F:GO:0046872; C:GO:0005829; C:GO:0010319	P:sucrose biosynthetic process; P:fructose metabolic process; P:fructose 6-phosphate metabolic process; P:gluconeogenesis; P:response to cold; P:photosynthetic electron transport in photosystem I; P:fructose 1,6-bisphosphate metabolic process; F:fructose 1,6-bisphosphate 1-phosphatase activity; F:metal ion binding; C:cytosol; C:stromule	CICLO DE CALVIN Y GLUCONEOGENESIS

## Sheet: Sucrose
g46	putative galactinol-sucrose galactosyltransferase 2	P:GO:0005975; C:GO:0016020	P:carbohydrate metabolic process; C:membrane
g245	sucrose synthase 2	P:GO:0005985; F:GO:0016157	P:sucrose metabolic process; F:sucrose synthase activity
g245	sucrose synthase	P:GO:0005985; F:GO:0016157	P:sucrose metabolic process; F:sucrose synthase activity
g1106	sedoheptulose-1,7-bisphosphatase, chloroplastic-like	P:GO:0005986; P:GO:0006000; P:GO:0006002; P:GO:0006094; P:GO:0019252; P:GO:0030388; F:GO:0042132; F:GO:0046872; F:GO:0050278; C:GO:0005737	P:sucrose biosynthetic process; P:fructose metabolic process; P:fructose 6-phosphate metabolic process; P:gluconeogenesis; P:starch biosynthetic process; P:fructose 1,6-bisphosphate metabolic process; F:fructose 1,6-bisphosphate 1-phosphatase activity; F:metal ion binding; F:sedoheptulose-bisphosphatase activity; C:cytoplasm
g1019	beta-glucosidase 18-like	P:GO:0005975; F:GO:0008422; F:GO:0102483	P:carbohydrate metabolic process; F:beta-glucosidase activity; F:scopolin beta-glucosidase activity
g1372	beta-glucosidase 32-like	P:GO:0005975; F:GO:0008422	P:carbohydrate metabolic process; F:beta-glucosidase activity
g1651	beta-glucosidase 42	P:GO:0005975; P:GO:0009651; P:GO:0019762; F:GO:0008422	P:carbohydrate metabolic process; P:response to salt stress; P:glucosinolate catabolic process; F:beta-glucosidase activity
g1698	beta-glucosidase 12 isoform X1	P:GO:0005975; F:GO:0008422; F:GO:0102483	P:carbohydrate metabolic process; F:beta-glucosidase activity; F:scopolin beta-glucosidase activity
g2147	probable glucan 1,3-alpha-glucosidase	P:GO:0005975; P:GO:0006491; F:GO:0030246; F:GO:0090599	P:carbohydrate metabolic process; P:N-glycan processing; F:carbohydrate binding; F:alpha-glucosidase activity
g3028	vicianin hydrolase-like	P:GO:0005975; P:GO:0009651; P:GO:0019762; F:GO:0008422	P:carbohydrate metabolic process; P:response to salt stress; P:glucosinolate catabolic process; F:beta-glucosidase activity
g49	Rab11/RabA-family small GTPase	P:GO:0005975; F:GO:0003924; F:GO:0004767; F:GO:0005525; F:GO:0008422; C:GO:0016020	P:carbohydrate metabolic process; F:GTPase activity; F:sphingomyelin phosphodiesterase activity; F:GTP binding; F:beta-glucosidase activity; C:membrane

## Sheet: mannose
g1689	uncharacterized protein CHLRE_14g626900v5	P:GO:0006013; P:GO:0006487; P:GO:0009298; F:GO:0004615; F:GO:0004843; C:GO:0005829	P:mannose metabolic process; P:protein N-linked glycosylation; P:GDP-mannose biosynthetic process; F:phosphomannomutase activity; F:cysteine-type deubiquitinase activity; C:cytosol
g2814	mannose-1-phosphate guanylyltransferase 1-like	P:GO:0006486; P:GO:0009298; F:GO:0004475; C:GO:0005737	P:protein glycosylation; P:GDP-mannose biosynthetic process; F:mannose-1-phosphate guanylyltransferase (GTP) activity; C:cytoplasm	BIOSINTESIS MANOSA/ENTRADA EN VIAS METABOLICAS
g3785	GDP-mannose 3,5-epimerase 2	F:GO:0047918; F:GO:0051287	F:GDP-mannose 3,5-epimerase activity; F:NAD binding	SINTESIS ACIDO ASORBICO
